# Supplementary material for: Vitamin D and Swimming Exercise Prevent Obesity in Rats under a High-Fat Diet via Targeting FATP4 and TLR4 in the Liver and Adipose Tissue
Source: Int J Environ Res Public Health. 2022 Oct 22;19(21):13740. doi: 10.3390/ijerph192113740 (PMC9656563; doi:10.3390/ijerph192113740)
Supplement: Supplementary file 1 [file ijerph-19-13740-s001.zip]

Archive with 1 entries (1 files):
- ijerph-1834233-supplementary.pdf
